# Supplementary material for: Effects of Nutritional Supplementation on Tumor Growth: A Systematic Review and Meta-Analysis of Studies Using Animal Models of Mammary Cancer
Source: Biology (Basel). 2026 Jan 14;15(2):150. doi: 10.3390/biology15020150 (PMC12837550; doi:10.3390/biology15020150)
Supplement: Supplementary file 1 [file biology-15-00150-s001.zip]

Archive with 2 entries (2 files):
- PRISMA_2020_checklist.pdf
- spm.pdf
